# Supplementary material for: Artificial Neural Networks to Predict the Apparent Degree of Supersaturation in Supersaturated Lipid-Based Formulations: A Pilot Study
Source: Pharmaceutics. 2021 Sep 5;13(9):1398. doi: 10.3390/pharmaceutics13091398 (PMC8466847; doi:10.3390/pharmaceutics13091398)
Supplement: Supplementary file 1 [file pharmaceutics-13-01398-s001.zip]

Archive with 4 entries (4 files):
- LC PMML.xml
- MC PMML.xml
- Modelling Database (Descriptors from ADMET Predictor).xlsx
- pharmaceutics-1360502-supplementary-layout (1).pdf
