# Supplementary material for: Artificial Neural Networks to Predict the Apparent Degree of Supersaturation in Supersaturated Lipid-Based Formulations: A Pilot Study
Source: Pharmaceutics. 2021 Sep 5;13(9):1398. doi: 10.3390/pharmaceutics13091398 (PMC8466847; doi:10.3390/pharmaceutics13091398)
Supplement: Supplementary file 1 [file pharmaceutics-13-01398-s001.zip › LC PMML.xml]

<?xml version="1.0" encoding="UTF-8" ?>

<PMML
	version="4.3"
	xmlns="http://www.dmg.org/PMML-4_3"
	xmlns:xsi="http://www.w3.org/2001/XMLSchema-instance"
	xsi:schemaLocation="http://www.dmg.org/PMML-4_3 pmml-4-3.xsd">
	<Header
		copyright="Copyright (c) IBM Corp. 1989, 2017.">
		<Application
			name="IBM SPSS Statistics"
			version="26.0.0.0"/>
		<Timestamp>Tue Jul 27 21:21:56 2021</Timestamp>
	</Header>
	<DataDictionary
		numberOfFields="12">
		<DataField
			name="SRLCsolubilityratiolongchain"
			displayName="SRLC (solubility ratio long chain)"
			optype="continuous"
			dataType="double"/>
		<DataField
			name="NPA_Q2"
			optype="continuous"
			dataType="double"/>
		<DataField
			name="Pi_FPl1"
			optype="continuous"
			dataType="double"/>
		<DataField
			name="MaxQ"
			optype="continuous"
			dataType="double"/>
		<DataField
			name="SsssCH"
			optype="continuous"
			dataType="double"/>
		<DataField
			name="Pi_FMi1"
			optype="continuous"
			dataType="double"/>
		<DataField
			name="N_Bonds"
			optype="continuous"
			dataType="double"/>
		<DataField
			name="T_Rads"
			optype="continuous"
			dataType="double"/>
		<DataField
			name="N_Atoms"
			optype="continuous"
			dataType="double"/>
		<DataField
			name="F_AromB"
			optype="continuous"
			dataType="double"/>
		<DataField
			name="NPA_Q5"
			optype="continuous"
			dataType="double"/>
		<DataField
			name="HBDch"
			optype="continuous"
			dataType="double"/>
	</DataDictionary>
	<TransformationDictionary>
		<DerivedField
			optype="continuous"
			dataType="double"
			name="SRLCsolubilityratiolongchainNorm">
			<NormContinuous
				field="SRLCsolubilityratiolongchain">
				<LinearNorm
					orig="1.35111496662447"
					norm="-1.33717493805119"/>
				<LinearNorm
					orig="3.417823"
					norm="1.74285166499397"/>
			</NormContinuous>
		</DerivedField>
		<DerivedField
			optype="continuous"
			dataType="double"
			name="NPA_Q2Norm">
			<NormContinuous
				field="NPA_Q2">
				<LinearNorm
					orig="-1.748"
					norm="-1.2391477167158"/>
				<LinearNorm
					orig="6.66"
					norm="2.28981857211642"/>
			</NormContinuous>
		</DerivedField>
		<DerivedField
			optype="continuous"
			dataType="double"
			name="Pi_FPl1Norm">
			<NormContinuous
				field="Pi_FPl1">
				<LinearNorm
					orig="3.175"
					norm="-1.56137896420392"/>
				<LinearNorm
					orig="44.224"
					norm="2.28808037388472"/>
			</NormContinuous>
		</DerivedField>
		<DerivedField
			optype="continuous"
			dataType="double"
			name="MaxQNorm">
			<NormContinuous
				field="MaxQ">
				<LinearNorm
					orig="0.063"
					norm="-2.08732580095228"/>
				<LinearNorm
					orig="0.435"
					norm="2.41941655658347"/>
			</NormContinuous>
		</DerivedField>
		<DerivedField
			optype="continuous"
			dataType="double"
			name="SsssCHNorm">
			<NormContinuous
				field="SsssCH">
				<LinearNorm
					orig="-0.737"
					norm="-0.945826023166086"/>
				<LinearNorm
					orig="2.533"
					norm="2.80281711299552"/>
			</NormContinuous>
		</DerivedField>
		<DerivedField
			optype="continuous"
			dataType="double"
			name="Pi_FMi1Norm">
			<NormContinuous
				field="Pi_FMi1">
				<LinearNorm
					orig="3.265"
					norm="-1.74634259058744"/>
				<LinearNorm
					orig="28.615"
					norm="1.61745741662504"/>
			</NormContinuous>
		</DerivedField>
		<DerivedField
			optype="continuous"
			dataType="double"
			name="N_BondsNorm">
			<NormContinuous
				field="N_Bonds">
				<LinearNorm
					orig="15"
					norm="-1.36676919679575"/>
				<LinearNorm
					orig="68"
					norm="2.77955755846678"/>
			</NormContinuous>
		</DerivedField>
		<DerivedField
			optype="continuous"
			dataType="double"
			name="T_RadsNorm">
			<NormContinuous
				field="T_Rads">
				<LinearNorm
					orig="5.067"
					norm="-1.03466979412589"/>
				<LinearNorm
					orig="11.748"
					norm="2.37036877818045"/>
			</NormContinuous>
		</DerivedField>
		<DerivedField
			optype="continuous"
			dataType="double"
			name="N_AtomsNorm">
			<NormContinuous
				field="N_Atoms">
				<LinearNorm
					orig="15"
					norm="-1.31142345829692"/>
				<LinearNorm
					orig="61"
					norm="2.80718354727814"/>
			</NormContinuous>
		</DerivedField>
		<DerivedField
			optype="continuous"
			dataType="double"
			name="F_AromBNorm">
			<NormContinuous
				field="F_AromB">
				<LinearNorm
					orig="0"
					norm="-2.12474801091823"/>
				<LinearNorm
					orig="0.821"
					norm="1.76342663027565"/>
			</NormContinuous>
		</DerivedField>
		<DerivedField
			optype="continuous"
			dataType="double"
			name="NPA_Q5Norm">
			<NormContinuous
				field="NPA_Q5">
				<LinearNorm
					orig="-6.038"
					norm="-2.03325428259323"/>
				<LinearNorm
					orig="5.464"
					norm="2.21601724743589"/>
			</NormContinuous>
		</DerivedField>
		<DerivedField
			optype="continuous"
			dataType="double"
			name="HBDchNorm">
			<NormContinuous
				field="HBDch">
				<LinearNorm
					orig="0"
					norm="-0.900721645661118"/>
				<LinearNorm
					orig="1.934"
					norm="2.21358335655218"/>
			</NormContinuous>
		</DerivedField>
	</TransformationDictionary>
	<NeuralNetwork
		functionName="regression"
		activationFunction="tanh">
		<MiningSchema>
			<MiningField
				name="NPA_Q2"/>
			<MiningField
				name="Pi_FPl1"/>
			<MiningField
				name="MaxQ"/>
			<MiningField
				name="SsssCH"/>
			<MiningField
				name="Pi_FMi1"/>
			<MiningField
				name="N_Bonds"/>
			<MiningField
				name="T_Rads"/>
			<MiningField
				name="N_Atoms"/>
			<MiningField
				name="F_AromB"/>
			<MiningField
				name="NPA_Q5"/>
			<MiningField
				name="HBDch"/>
			<MiningField
				name="SRLCsolubilityratiolongchain"
				usageType="predicted"/>
		</MiningSchema>
		<NeuralInputs>
			<NeuralInput
				id="0">
				<DerivedField
					optype="continuous"
					dataType="double">
					<FieldRef
						field="NPA_Q2Norm"/>
				</DerivedField>
			</NeuralInput>
			<NeuralInput
				id="1">
				<DerivedField
					optype="continuous"
					dataType="double">
					<FieldRef
						field="Pi_FPl1Norm"/>
				</DerivedField>
			</NeuralInput>
			<NeuralInput
				id="2">
				<DerivedField
					optype="continuous"
					dataType="double">
					<FieldRef
						field="MaxQNorm"/>
				</DerivedField>
			</NeuralInput>
			<NeuralInput
				id="3">
				<DerivedField
					optype="continuous"
					dataType="double">
					<FieldRef
						field="SsssCHNorm"/>
				</DerivedField>
			</NeuralInput>
			<NeuralInput
				id="4">
				<DerivedField
					optype="continuous"
					dataType="double">
					<FieldRef
						field="Pi_FMi1Norm"/>
				</DerivedField>
			</NeuralInput>
			<NeuralInput
				id="5">
				<DerivedField
					optype="continuous"
					dataType="double">
					<FieldRef
						field="N_BondsNorm"/>
				</DerivedField>
			</NeuralInput>
			<NeuralInput
				id="6">
				<DerivedField
					optype="continuous"
					dataType="double">
					<FieldRef
						field="T_RadsNorm"/>
				</DerivedField>
			</NeuralInput>
			<NeuralInput
				id="7">
				<DerivedField
					optype="continuous"
					dataType="double">
					<FieldRef
						field="N_AtomsNorm"/>
				</DerivedField>
			</NeuralInput>
			<NeuralInput
				id="8">
				<DerivedField
					optype="continuous"
					dataType="double">
					<FieldRef
						field="F_AromBNorm"/>
				</DerivedField>
			</NeuralInput>
			<NeuralInput
				id="9">
				<DerivedField
					optype="continuous"
					dataType="double">
					<FieldRef
						field="NPA_Q5Norm"/>
				</DerivedField>
			</NeuralInput>
			<NeuralInput
				id="10">
				<DerivedField
					optype="continuous"
					dataType="double">
					<FieldRef
						field="HBDchNorm"/>
				</DerivedField>
			</NeuralInput>
		</NeuralInputs>
		<NeuralLayer
			numberOfNeurons="8">
			<Neuron
				id="11"
				bias="-0.508222482364525">
				<Con
					from="0"
					weight="0.540503347510049"/>
				<Con
					from="1"
					weight="-0.40164246067641"/>
				<Con
					from="2"
					weight="-0.12534643557236"/>
				<Con
					from="3"
					weight="0.50358255969873"/>
				<Con
					from="4"
					weight="0.056296237157687"/>
				<Con
					from="5"
					weight="-0.504454519132764"/>
				<Con
					from="6"
					weight="-0.0186880211496017"/>
				<Con
					from="7"
					weight="-0.0899367075919777"/>
				<Con
					from="8"
					weight="0.0718615654568511"/>
				<Con
					from="9"
					weight="0.0573805302250525"/>
				<Con
					from="10"
					weight="0.540853694440617"/>
			</Neuron>
			<Neuron
				id="12"
				bias="-0.173632460654222">
				<Con
					from="0"
					weight="0.51265394382515"/>
				<Con
					from="1"
					weight="0.490090896786656"/>
				<Con
					from="2"
					weight="-0.265830118459657"/>
				<Con
					from="3"
					weight="-0.267463169059749"/>
				<Con
					from="4"
					weight="0.544265625623961"/>
				<Con
					from="5"
					weight="0.25859833238909"/>
				<Con
					from="6"
					weight="-0.565797639280337"/>
				<Con
					from="7"
					weight="0.0958219067966513"/>
				<Con
					from="8"
					weight="0.232761867778885"/>
				<Con
					from="9"
					weight="-0.69817195131265"/>
				<Con
					from="10"
					weight="-0.407803773560393"/>
			</Neuron>
			<Neuron
				id="13"
				bias="-0.572442062332156">
				<Con
					from="0"
					weight="0.470462249317731"/>
				<Con
					from="1"
					weight="0.751213202092818"/>
				<Con
					from="2"
					weight="-0.159700605951538"/>
				<Con
					from="3"
					weight="-0.542370902268642"/>
				<Con
					from="4"
					weight="-0.125519630561525"/>
				<Con
					from="5"
					weight="-0.102158069093193"/>
				<Con
					from="6"
					weight="0.0216521157575137"/>
				<Con
					from="7"
					weight="0.433161877682119"/>
				<Con
					from="8"
					weight="0.333191257488278"/>
				<Con
					from="9"
					weight="-0.135426939302033"/>
				<Con
					from="10"
					weight="-0.316327053362473"/>
			</Neuron>
			<Neuron
				id="14"
				bias="0.0464416174721527">
				<Con
					from="0"
					weight="0.513324726395999"/>
				<Con
					from="1"
					weight="0.696169890347736"/>
				<Con
					from="2"
					weight="0.144759169230878"/>
				<Con
					from="3"
					weight="0.00705723411397075"/>
				<Con
					from="4"
					weight="-0.291381917201264"/>
				<Con
					from="5"
					weight="-0.266852443497732"/>
				<Con
					from="6"
					weight="-0.718973084745004"/>
				<Con
					from="7"
					weight="0.498449558934886"/>
				<Con
					from="8"
					weight="1.05709201259684"/>
				<Con
					from="9"
					weight="-0.437935099281231"/>
				<Con
					from="10"
					weight="0.444874104209273"/>
			</Neuron>
			<Neuron
				id="15"
				bias="-0.537035079254246">
				<Con
					from="0"
					weight="0.158824123908155"/>
				<Con
					from="1"
					weight="-0.39647754314628"/>
				<Con
					from="2"
					weight="1.22841562075434"/>
				<Con
					from="3"
					weight="1.00628316619994"/>
				<Con
					from="4"
					weight="-0.231821474195806"/>
				<Con
					from="5"
					weight="-0.168356813806369"/>
				<Con
					from="6"
					weight="-0.215576496509529"/>
				<Con
					from="7"
					weight="-0.0499288716952633"/>
				<Con
					from="8"
					weight="-0.670247809565506"/>
				<Con
					from="9"
					weight="0.162200631121124"/>
				<Con
					from="10"
					weight="0.102577607028396"/>
			</Neuron>
			<Neuron
				id="16"
				bias="0.42642839683878">
				<Con
					from="0"
					weight="0.277061797741213"/>
				<Con
					from="1"
					weight="-0.357673595431861"/>
				<Con
					from="2"
					weight="0.50985626913755"/>
				<Con
					from="3"
					weight="0.204378815226309"/>
				<Con
					from="4"
					weight="-0.0472190486233395"/>
				<Con
					from="5"
					weight="-0.518741659481701"/>
				<Con
					from="6"
					weight="0.0164962021833264"/>
				<Con
					from="7"
					weight="-0.284716131711665"/>
				<Con
					from="8"
					weight="-0.265656000569615"/>
				<Con
					from="9"
					weight="0.103683279545972"/>
				<Con
					from="10"
					weight="0.0968780871303794"/>
			</Neuron>
			<Neuron
				id="17"
				bias="-0.577004490140929">
				<Con
					from="0"
					weight="-0.633868309218191"/>
				<Con
					from="1"
					weight="0.140904607275628"/>
				<Con
					from="2"
					weight="-0.363864414543594"/>
				<Con
					from="3"
					weight="-0.0682221550319292"/>
				<Con
					from="4"
					weight="-0.19104706756112"/>
				<Con
					from="5"
					weight="0.938516080748406"/>
				<Con
					from="6"
					weight="1.21216186709327"/>
				<Con
					from="7"
					weight="0.252125858063871"/>
				<Con
					from="8"
					weight="-0.153532346056341"/>
				<Con
					from="9"
					weight="0.163316189081802"/>
				<Con
					from="10"
					weight="-0.0643209479247694"/>
			</Neuron>
			<Neuron
				id="18"
				bias="0.601860232704417">
				<Con
					from="0"
					weight="-0.264987461272813"/>
				<Con
					from="1"
					weight="-0.223261819681957"/>
				<Con
					from="2"
					weight="0.185442630768158"/>
				<Con
					from="3"
					weight="0.192229699322188"/>
				<Con
					from="4"
					weight="0.536298207820482"/>
				<Con
					from="5"
					weight="-0.564779061505239"/>
				<Con
					from="6"
					weight="0.636405581868063"/>
				<Con
					from="7"
					weight="-0.706501056774892"/>
				<Con
					from="8"
					weight="0.758330302330134"/>
				<Con
					from="9"
					weight="0.410478062255882"/>
				<Con
					from="10"
					weight="0.585033798300216"/>
			</Neuron>
		</NeuralLayer>
		<NeuralLayer
			numberOfNeurons="1"
			activationFunction="identity">
			<Neuron
				id="19"
				bias="-0.131648981449635">
				<Con
					from="11"
					weight="-0.130803398516624"/>
				<Con
					from="12"
					weight="0.626905658025773"/>
				<Con
					from="13"
					weight="-0.759896425349549"/>
				<Con
					from="14"
					weight="-0.552421687901631"/>
				<Con
					from="15"
					weight="0.956897727022461"/>
				<Con
					from="16"
					weight="-0.553369556258953"/>
				<Con
					from="17"
					weight="0.510405365038786"/>
				<Con
					from="18"
					weight="0.932466182866383"/>
			</Neuron>
		</NeuralLayer>
		<NeuralOutputs>
			<NeuralOutput
				outputNeuron="19">
				<DerivedField
					optype="continuous"
					dataType="double">
					<FieldRef
						field="SRLCsolubilityratiolongchainNorm"/>
				</DerivedField>
			</NeuralOutput>
		</NeuralOutputs>
	</NeuralNetwork>
</PMML>
