# Supplementary material for: Artificial Neural Networks to Predict the Apparent Degree of Supersaturation in Supersaturated Lipid-Based Formulations: A Pilot Study
Source: Pharmaceutics. 2021 Sep 5;13(9):1398. doi: 10.3390/pharmaceutics13091398 (PMC8466847; doi:10.3390/pharmaceutics13091398)
Supplement: Supplementary file 1 [file pharmaceutics-13-01398-s001.zip › MC PMML.xml]

<?xml version="1.0" encoding="UTF-8" ?>

<PMML
	version="4.3"
	xmlns="http://www.dmg.org/PMML-4_3"
	xmlns:xsi="http://www.w3.org/2001/XMLSchema-instance"
	xsi:schemaLocation="http://www.dmg.org/PMML-4_3 pmml-4-3.xsd">
	<Header
		copyright="Copyright (c) IBM Corp. 1989, 2017.">
		<Application
			name="IBM SPSS Statistics"
			version="26.0.0.0"/>
		<Timestamp>Tue Jul 27 18:54:41 2021</Timestamp>
	</Header>
	<DataDictionary
		numberOfFields="16">
		<DataField
			name="SRMCsolubilityratiomediumchain"
			displayName="SRMC (solubility ratio medium chain)"
			optype="continuous"
			dataType="double"/>
		<DataField
			name="Pi_FPl5"
			optype="continuous"
			dataType="double"/>
		<DataField
			name="NPA_Q6"
			optype="continuous"
			dataType="double"/>
		<DataField
			name="∆HfuskJmol"
			displayName="∆Hfus (kJ/mol)"
			optype="continuous"
			dataType="double"/>
		<DataField
			name="EEM_F4"
			optype="continuous"
			dataType="double"/>
		<DataField
			name="EqualEta"
			optype="continuous"
			dataType="double"/>
		<DataField
			name="M_CX"
			optype="continuous"
			dataType="double"/>
		<DataField
			name="MlogP"
			optype="continuous"
			dataType="double"/>
		<DataField
			name="MolVol"
			optype="continuous"
			dataType="double"/>
		<DataField
			name="N_CYPAtoms"
			optype="continuous"
			dataType="double"/>
		<DataField
			name="N_Electr"
			optype="continuous"
			dataType="double"/>
		<DataField
			name="NPA_Q1"
			optype="continuous"
			dataType="double"/>
		<DataField
			name="Pi_FPl3"
			optype="continuous"
			dataType="double"/>
		<DataField
			name="Pi_MinQ"
			optype="continuous"
			dataType="double"/>
		<DataField
			name="SS_Intrins"
			displayName="S+S_Intrins"
			optype="continuous"
			dataType="double"/>
		<DataField
			name="SolFactor"
			optype="continuous"
			dataType="double"/>
	</DataDictionary>
	<TransformationDictionary>
		<DerivedField
			optype="continuous"
			dataType="double"
			name="SRMCsolubilityratiomediumchainNorm">
			<NormContinuous
				field="SRMCsolubilityratiomediumchain">
				<LinearNorm
					orig="1.0363041"
					norm="-1.69027958079362"/>
				<LinearNorm
					orig="3.16888"
					norm="1.71179641146421"/>
			</NormContinuous>
		</DerivedField>
		<DerivedField
			optype="continuous"
			dataType="double"
			name="Pi_FPl5Norm">
			<NormContinuous
				field="Pi_FPl5">
				<LinearNorm
					orig="0"
					norm="-1.22922700674334"/>
				<LinearNorm
					orig="51.257"
					norm="2.04330733494904"/>
			</NormContinuous>
		</DerivedField>
		<DerivedField
			optype="continuous"
			dataType="double"
			name="NPA_Q6Norm">
			<NormContinuous
				field="NPA_Q6">
				<LinearNorm
					orig="-3.697"
					norm="-1.56970008909976"/>
				<LinearNorm
					orig="7.655"
					norm="2.94270833005695"/>
			</NormContinuous>
		</DerivedField>
		<DerivedField
			optype="continuous"
			dataType="double"
			name="∆HfuskJmolNorm">
			<NormContinuous
				field="∆HfuskJmol">
				<LinearNorm
					orig="18.4"
					norm="-1.09200285090706"/>
				<LinearNorm
					orig="99"
					norm="2.82194286128225"/>
			</NormContinuous>
		</DerivedField>
		<DerivedField
			optype="continuous"
			dataType="double"
			name="EEM_F4Norm">
			<NormContinuous
				field="EEM_F4">
				<LinearNorm
					orig="72.957"
					norm="-1.13651350569378"/>
				<LinearNorm
					orig="307.56"
					norm="2.0364915104045"/>
			</NormContinuous>
		</DerivedField>
		<DerivedField
			optype="continuous"
			dataType="double"
			name="EqualEtaNorm">
			<NormContinuous
				field="EqualEta">
				<LinearNorm
					orig="0.088"
					norm="-1.80216252982076"/>
				<LinearNorm
					orig="0.338"
					norm="2.11558210022438"/>
			</NormContinuous>
		</DerivedField>
		<DerivedField
			optype="continuous"
			dataType="double"
			name="M_CXNorm">
			<NormContinuous
				field="M_CX">
				<LinearNorm
					orig="13"
					norm="-1.30327649452165"/>
				<LinearNorm
					orig="46"
					norm="2.80424099663929"/>
			</NormContinuous>
		</DerivedField>
		<DerivedField
			optype="continuous"
			dataType="double"
			name="MlogPNorm">
			<NormContinuous
				field="MlogP">
				<LinearNorm
					orig="0.977"
					norm="-1.65524595425012"/>
				<LinearNorm
					orig="4.541"
					norm="1.30205653089102"/>
			</NormContinuous>
		</DerivedField>
		<DerivedField
			optype="continuous"
			dataType="double"
			name="MolVolNorm">
			<NormContinuous
				field="MolVol">
				<LinearNorm
					orig="245"
					norm="-1.18417260396767"/>
				<LinearNorm
					orig="878.5"
					norm="2.87792227051229"/>
			</NormContinuous>
		</DerivedField>
		<DerivedField
			optype="continuous"
			dataType="double"
			name="N_CYPAtomsNorm">
			<NormContinuous
				field="N_CYPAtoms">
				<LinearNorm
					orig="8"
					norm="-1.23525376329369"/>
				<LinearNorm
					orig="35"
					norm="2.22195036690024"/>
			</NormContinuous>
		</DerivedField>
		<DerivedField
			optype="continuous"
			dataType="double"
			name="N_ElectrNorm">
			<NormContinuous
				field="N_Electr">
				<LinearNorm
					orig="112"
					norm="-1.28649565062464"/>
				<LinearNorm
					orig="458"
					norm="2.78187392839372"/>
			</NormContinuous>
		</DerivedField>
		<DerivedField
			optype="continuous"
			dataType="double"
			name="NPA_Q1Norm">
			<NormContinuous
				field="NPA_Q1">
				<LinearNorm
					orig="-7.785"
					norm="-1.99628465256768"/>
				<LinearNorm
					orig="1.439"
					norm="1.23569515022859"/>
			</NormContinuous>
		</DerivedField>
		<DerivedField
			optype="continuous"
			dataType="double"
			name="Pi_FPl3Norm">
			<NormContinuous
				field="Pi_FPl3">
				<LinearNorm
					orig="1.307"
					norm="-1.44037847442623"/>
				<LinearNorm
					orig="78.56"
					norm="2.74065594998394"/>
			</NormContinuous>
		</DerivedField>
		<DerivedField
			optype="continuous"
			dataType="double"
			name="Pi_MinQNorm">
			<NormContinuous
				field="Pi_MinQ">
				<LinearNorm
					orig="-0.58"
					norm="-1.44718117423048"/>
				<LinearNorm
					orig="-0.006"
					norm="2.35712752677734"/>
			</NormContinuous>
		</DerivedField>
		<DerivedField
			optype="continuous"
			dataType="double"
			name="SS_IntrinsNorm">
			<NormContinuous
				field="SS_Intrins">
				<LinearNorm
					orig="2.023e-005"
					norm="-0.293319220702918"/>
				<LinearNorm
					orig="2.558"
					norm="3.86547126127791"/>
			</NormContinuous>
		</DerivedField>
		<DerivedField
			optype="continuous"
			dataType="double"
			name="SolFactorNorm">
			<NormContinuous
				field="SolFactor">
				<LinearNorm
					orig="50.409"
					norm="-0.429687815794"/>
				<LinearNorm
					orig="63716.021"
					norm="3.21528369794018"/>
			</NormContinuous>
		</DerivedField>
	</TransformationDictionary>
	<NeuralNetwork
		functionName="regression"
		activationFunction="tanh">
		<MiningSchema>
			<MiningField
				name="Pi_FPl5"/>
			<MiningField
				name="NPA_Q6"/>
			<MiningField
				name="∆HfuskJmol"/>
			<MiningField
				name="EEM_F4"/>
			<MiningField
				name="EqualEta"/>
			<MiningField
				name="M_CX"/>
			<MiningField
				name="MlogP"/>
			<MiningField
				name="MolVol"/>
			<MiningField
				name="N_CYPAtoms"/>
			<MiningField
				name="N_Electr"/>
			<MiningField
				name="NPA_Q1"/>
			<MiningField
				name="Pi_FPl3"/>
			<MiningField
				name="Pi_MinQ"/>
			<MiningField
				name="SS_Intrins"/>
			<MiningField
				name="SolFactor"/>
			<MiningField
				name="SRMCsolubilityratiomediumchain"
				usageType="predicted"/>
		</MiningSchema>
		<NeuralInputs>
			<NeuralInput
				id="0">
				<DerivedField
					optype="continuous"
					dataType="double">
					<FieldRef
						field="Pi_FPl5Norm"/>
				</DerivedField>
			</NeuralInput>
			<NeuralInput
				id="1">
				<DerivedField
					optype="continuous"
					dataType="double">
					<FieldRef
						field="NPA_Q6Norm"/>
				</DerivedField>
			</NeuralInput>
			<NeuralInput
				id="2">
				<DerivedField
					optype="continuous"
					dataType="double">
					<FieldRef
						field="∆HfuskJmolNorm"/>
				</DerivedField>
			</NeuralInput>
			<NeuralInput
				id="3">
				<DerivedField
					optype="continuous"
					dataType="double">
					<FieldRef
						field="EEM_F4Norm"/>
				</DerivedField>
			</NeuralInput>
			<NeuralInput
				id="4">
				<DerivedField
					optype="continuous"
					dataType="double">
					<FieldRef
						field="EqualEtaNorm"/>
				</DerivedField>
			</NeuralInput>
			<NeuralInput
				id="5">
				<DerivedField
					optype="continuous"
					dataType="double">
					<FieldRef
						field="M_CXNorm"/>
				</DerivedField>
			</NeuralInput>
			<NeuralInput
				id="6">
				<DerivedField
					optype="continuous"
					dataType="double">
					<FieldRef
						field="MlogPNorm"/>
				</DerivedField>
			</NeuralInput>
			<NeuralInput
				id="7">
				<DerivedField
					optype="continuous"
					dataType="double">
					<FieldRef
						field="MolVolNorm"/>
				</DerivedField>
			</NeuralInput>
			<NeuralInput
				id="8">
				<DerivedField
					optype="continuous"
					dataType="double">
					<FieldRef
						field="N_CYPAtomsNorm"/>
				</DerivedField>
			</NeuralInput>
			<NeuralInput
				id="9">
				<DerivedField
					optype="continuous"
					dataType="double">
					<FieldRef
						field="N_ElectrNorm"/>
				</DerivedField>
			</NeuralInput>
			<NeuralInput
				id="10">
				<DerivedField
					optype="continuous"
					dataType="double">
					<FieldRef
						field="NPA_Q1Norm"/>
				</DerivedField>
			</NeuralInput>
			<NeuralInput
				id="11">
				<DerivedField
					optype="continuous"
					dataType="double">
					<FieldRef
						field="Pi_FPl3Norm"/>
				</DerivedField>
			</NeuralInput>
			<NeuralInput
				id="12">
				<DerivedField
					optype="continuous"
					dataType="double">
					<FieldRef
						field="Pi_MinQNorm"/>
				</DerivedField>
			</NeuralInput>
			<NeuralInput
				id="13">
				<DerivedField
					optype="continuous"
					dataType="double">
					<FieldRef
						field="SS_IntrinsNorm"/>
				</DerivedField>
			</NeuralInput>
			<NeuralInput
				id="14">
				<DerivedField
					optype="continuous"
					dataType="double">
					<FieldRef
						field="SolFactorNorm"/>
				</DerivedField>
			</NeuralInput>
		</NeuralInputs>
		<NeuralLayer
			numberOfNeurons="5">
			<Neuron
				id="15"
				bias="0.0438766628988928">
				<Con
					from="0"
					weight="-0.790874792302621"/>
				<Con
					from="1"
					weight="-0.970484105740575"/>
				<Con
					from="2"
					weight="0.317272708594705"/>
				<Con
					from="3"
					weight="-0.518987962821276"/>
				<Con
					from="4"
					weight="0.131070386819549"/>
				<Con
					from="5"
					weight="-0.551443290179739"/>
				<Con
					from="6"
					weight="-0.242853582045773"/>
				<Con
					from="7"
					weight="0.530677990669878"/>
				<Con
					from="8"
					weight="-0.268357917423269"/>
				<Con
					from="9"
					weight="0.277279619547523"/>
				<Con
					from="10"
					weight="0.425180740024453"/>
				<Con
					from="11"
					weight="-0.116901510896"/>
				<Con
					from="12"
					weight="0.529636666523574"/>
				<Con
					from="13"
					weight="0.409037761014001"/>
				<Con
					from="14"
					weight="-1.04786054508717"/>
			</Neuron>
			<Neuron
				id="16"
				bias="-0.493521629404975">
				<Con
					from="0"
					weight="-0.139690523443585"/>
				<Con
					from="1"
					weight="-0.233034254557334"/>
				<Con
					from="2"
					weight="0.0880939326193698"/>
				<Con
					from="3"
					weight="-0.034868910156512"/>
				<Con
					from="4"
					weight="0.452901491395477"/>
				<Con
					from="5"
					weight="0.0982739204390459"/>
				<Con
					from="6"
					weight="0.559686719835365"/>
				<Con
					from="7"
					weight="0.209109661716349"/>
				<Con
					from="8"
					weight="-0.438092007460156"/>
				<Con
					from="9"
					weight="0.226719360569793"/>
				<Con
					from="10"
					weight="-0.406828770040218"/>
				<Con
					from="11"
					weight="0.557137787378009"/>
				<Con
					from="12"
					weight="0.832713319182891"/>
				<Con
					from="13"
					weight="-0.246333511465928"/>
				<Con
					from="14"
					weight="0.0923839076796056"/>
			</Neuron>
			<Neuron
				id="17"
				bias="0.108948293573325">
				<Con
					from="0"
					weight="-0.939978864707102"/>
				<Con
					from="1"
					weight="-0.918055824529778"/>
				<Con
					from="2"
					weight="-0.773154502641446"/>
				<Con
					from="3"
					weight="-0.390709177760087"/>
				<Con
					from="4"
					weight="0.116446939416799"/>
				<Con
					from="5"
					weight="0.279950651768595"/>
				<Con
					from="6"
					weight="0.611746969827655"/>
				<Con
					from="7"
					weight="-0.183567415809737"/>
				<Con
					from="8"
					weight="0.9586594060855"/>
				<Con
					from="9"
					weight="0.0403629333688546"/>
				<Con
					from="10"
					weight="0.627818457299164"/>
				<Con
					from="11"
					weight="0.0871359573710213"/>
				<Con
					from="12"
					weight="-0.878556331425949"/>
				<Con
					from="13"
					weight="-0.0485896429171181"/>
				<Con
					from="14"
					weight="-0.852927399289258"/>
			</Neuron>
			<Neuron
				id="18"
				bias="0.582574690152328">
				<Con
					from="0"
					weight="-0.0731832579683444"/>
				<Con
					from="1"
					weight="0.727727806914303"/>
				<Con
					from="2"
					weight="-0.42525934323677"/>
				<Con
					from="3"
					weight="-1.13523562290959"/>
				<Con
					from="4"
					weight="-0.982888716489434"/>
				<Con
					from="5"
					weight="-0.296159833187343"/>
				<Con
					from="6"
					weight="0.935187716122939"/>
				<Con
					from="7"
					weight="-0.61868396059598"/>
				<Con
					from="8"
					weight="0.108652659140488"/>
				<Con
					from="9"
					weight="-0.814065524919523"/>
				<Con
					from="10"
					weight="-0.360930597770983"/>
				<Con
					from="11"
					weight="-0.628726160421325"/>
				<Con
					from="12"
					weight="-0.880364442679743"/>
				<Con
					from="13"
					weight="-0.079965137905771"/>
				<Con
					from="14"
					weight="-0.234979584849142"/>
			</Neuron>
			<Neuron
				id="19"
				bias="0.0496661370700268">
				<Con
					from="0"
					weight="-0.140894558179327"/>
				<Con
					from="1"
					weight="-0.206452118499572"/>
				<Con
					from="2"
					weight="0.702344375441804"/>
				<Con
					from="3"
					weight="1.40205118769738"/>
				<Con
					from="4"
					weight="-0.286695923470468"/>
				<Con
					from="5"
					weight="-0.280855096567311"/>
				<Con
					from="6"
					weight="0.51228914167523"/>
				<Con
					from="7"
					weight="-0.0739322931956881"/>
				<Con
					from="8"
					weight="-0.568993316161691"/>
				<Con
					from="9"
					weight="-0.431987373757037"/>
				<Con
					from="10"
					weight="0.546572583721432"/>
				<Con
					from="11"
					weight="-0.924062400780146"/>
				<Con
					from="12"
					weight="-0.788835862092763"/>
				<Con
					from="13"
					weight="0.188484971582898"/>
				<Con
					from="14"
					weight="-0.929586823368508"/>
			</Neuron>
		</NeuralLayer>
		<NeuralLayer
			numberOfNeurons="1"
			activationFunction="identity">
			<Neuron
				id="20"
				bias="0.336479662359391">
				<Con
					from="15"
					weight="0.274556192711606"/>
				<Con
					from="16"
					weight="0.796672111191922"/>
				<Con
					from="17"
					weight="-0.572669419527812"/>
				<Con
					from="18"
					weight="-0.692373763876355"/>
				<Con
					from="19"
					weight="1.14241453286523"/>
			</Neuron>
		</NeuralLayer>
		<NeuralOutputs>
			<NeuralOutput
				outputNeuron="20">
				<DerivedField
					optype="continuous"
					dataType="double">
					<FieldRef
						field="SRMCsolubilityratiomediumchainNorm"/>
				</DerivedField>
			</NeuralOutput>
		</NeuralOutputs>
	</NeuralNetwork>
</PMML>
