# Supplementary material for: Artificial Neural Networks to Predict the Apparent Degree of Supersaturation in Supersaturated Lipid-Based Formulations: A Pilot Study
Source: Pharmaceutics. 2021 Sep 5;13(9):1398. doi: 10.3390/pharmaceutics13091398 (PMC8466847; doi:10.3390/pharmaceutics13091398)
Supplement: Supplementary file 1 [file pharmaceutics-13-01398-s001.zip › Modelling Database (Descriptors from ADMET Predictor).xlsx]

## Sheet: Sheet1
Drug	aDS medium chain	aDS long chain	MW (g/mol)	Acid base Neutral	GFA class	GF/nGF	Tm (°C)	Tg (°C)	∆Hfus (kJ/mol)	∆Sfus*0.01 (kJ/mol/K)	tm/tg Ratio	trg	DiffCoef	MlogP	S+logP	S+logD	logHLC	S+Peff	S+MDCK	Perm_Cornea	Perm_Skin	S+Sw	S+pH_Satd	S+S_Intrins	SolFactor	S+S_pH	S+FaSSGF	S+FaSSIF	S+FeSSIF	LogBB	hum_fup%	rat_fup%	Vd	RBP	RBP_rat	S+fumic	HIVI-ST	HIVI-TC	Absn_Risk	RuleOf5	MolVol	VMcGowan	N_Atoms	N_Carbon	N_Hydrgn	N_Ntrgen	N_Oxygen	N_Phsphr	N_Sulfur
Carvedilol	2.83806	2.81116	406.485	B	III	GF	114.5	41.85	53	13.67	1.23063	0.812589	0.627	1.729	3.876	2.363	-10.554	1.257	83.536	231.791	0.627	0.092	9.165	0.086	319.994	2.84	0.062	0.305	0.037	-0.081	7.946	8.021	2.565	0.709	1.243	0.388	3.773	3.817	0.5	0	427	480.88	30	24	26	2	4	0	0
Celecoxib	1.76985	2.71921	381.378	A	II	GF	163	58	34.1	7.8	1.31708	0.759257	0.701	3.183	3.807	3.807	-9.579	2.107	25.853	285.153	3.223	0.006	6.957	0.006	1485.63	0.006	0.061	0.016	0.226	0.027	5.878	5.318	2.181	1.007	1.231	0.304	4.008	3.402	1.318	0	353.5	338.59	26	17	14	3	2	0	1
Cinnarizine	2.27068	2.96008	368.525	B	II	GF	121	8.5	37.5	9.5	1.39943	0.714576	0.621	4.541	4.917	3.984	-10.911	6.124	513.341	1344.84	7.41	0.033	8.653	0.031	547.532	0.267	7.646	0.104	0.254	0.625	6.489	9.98	3.693	0.778	1.411	0.123	3.442	2.689	1	1	434	494.4	28	26	28	2	0	0	0
Clotrimazole	1.62011	1.87609	344.846	B	III	GF	148	30	33.34	7.97	1.38925	0.719815	0.693	4.519	5.084	5.064	-8.937	8.707	971.849	1223.1	5.366	0.002	7.122	0.002	2841.45	0.002	0.006	0.012	0.231	0.411	4.12	5.984	2.219	0.715	0.86	0.051	2.87	2.781	2	1	360.5	373.82	25	22	17	2	0	0	0
Danazol	2.62981	2.00173	337.465	N	II	GF	225.5	88.34	35.5	7.12	1.37943	0.724937	0.689	4.154	4.263	4.263	-8.466	6.654	480.04	537.899	16.198	0.002	7	0.002	2273.05	0.002	0.004	0.002	0.111	-0.091	5.828	4.302	1.843	0.912	0.955	0.183	4.34	4.376	1.763	1	364	443.88	25	22	27	1	2	0	0
Dipyridamole	3.16888	3.41782	504.636	B	I	nGF	163	40.4	72	16.5081	1.39101	0.718904	0.547	1.217	3.107	3.023	-15.594	0.441	353.461	66.583	6.606	2.561	8.766	2.558	50.409	3.102	9.799	0.14	0.155	-0.876	8.852	53.281	6.519	0.673	0.84	0.683	3.267	2.799	4.088	2	539	649.8	36	24	40	8	4	0	0
Felodipine	1.68959	1.35111	384.262	B	III	GF	145	45	30.98	7.38	1.31432	0.760851	0.674	2.405	5.028	5.028	-8.826	3.967	1274.58	136.198	37.687	0.005	6.997	0.005	1568.21	0.005	0.002	0.006	0.125	0.783	8.083	6.069	1.204	0.728	0.701	0.063	3.879	3.847	1.665	0	378	395.24	25	18	19	1	4	0	0
Fenofibrate	1.78017	2.88134	360.84	N	III	GF	79	-19	33.03	9.32	1.3856	0.721709	0.67	3.86	5.2	5.2	-5.741	6.218	1600.59	208.782	54.874	0.0003432	7	0.0003432	7488.22	0.0003432	0.003	0.003	0.132	0.552	3.734	4.801	1.36	0.705	0.782	0.043	3.95	3.627	2	0	381.5	410.02	25	20	21	0	4	0	0
Fenofibric Acid	3.07233	2.36624	318.759	A	I	nGF	184	35.42	99	21.66	1.48151	0.674986	0.746	3.177	3.978	1.253	-8.714	5.796	181.904	137.788	9.795	0.003	5.042	7.701e-05	16642.7	0.083	0.014	0.102	0.545	-0.64	4.185	3.464	0.246	0.672	0.765	0.755	4.608	4.272	1	0	318.5	328.39	22	17	15	0	4	0	0
Griseofulvin	2.66721	1.91407	352.774	N	I	nGF	245	89	39.12	7.96	1.36173	0.734361	0.736	0.977	2.511	2.511	-6.935	4.301	1676.1	66.545	4.805	0.02	7	0.02	699.217	0.02	0.041	0.018	0.103	0.092	20.021	19.819	1.904	0.776	0.571	0.672	3.912	3.999	0	0	325.5	350.99	24	17	17	0	6	0	0
Haloperidol	1.46747	1.86342	375.873	B	I	nGF	148	33	54.26	12.8	1.37563	0.726938	0.66	4.006	3.823	2.061	-10.876	2.796	477.856	494.786	0.978	0.039	9.108	0.034	523.682	1.99	1.862	0.205	0.365	0.69	14.03	18.51	9.83	0.889	1.401	0.407	3.448	2.896	0.51	0	392	430.68	26	21	23	1	2	0	0
Ibuprofen	2.59581	3.39162	206.287	A	III	GF	77	-45	26.48	7.56	1.53474	0.651578	0.856	2.824	3.641	1.691	-7.353	6.518	160.11	180.928	284.217	0.1	3.981	0.078	228.006	7.188	0.02	0.512	0.739	-0.945	5.878	6.036	0.347	0.704	0.673	0.715	4.396	4.029	0	0	252	295.79	15	13	18	0	2	0	0
Indometacine	1.66716	1.84229	357.796	A	III	GF	161	45	37.56	8.64	1.36461	0.732811	0.709	2.714	4.025	1.449	-10.038	5.536	124.048	178.743	4.022	0.011	4.596	0.002	3014.9	0.728	0.012	0.118	0.304	-1.049	4.17	4.326	0.175	0.678	0.676	0.726	4.122	4.02	0	0	346.5	357.95	25	19	16	1	4	0	0
Itraconazole	2.57349	2.18305	705.649	B	III	GF	168	58	57.57	13	1.33218	0.750652	0.475	4.179	4.891	4.886	-13.837	1.84	382.601	442.537	8.764	0.008	7.072	0.007	1835.54	0.008	2.209	0.002	0.017	-0.844	2.759	5.346	2.75	0.666	1.049	0.334	3.59	3.375	3.855	3	686	749.17	49	35	38	8	4	0	0
Ketoconazole	2.10855	2.23318	531.442	B	III	GF	146	45	52.85	12.5	1.31746	0.759036	0.564	2.593	3.667	3.506	-12.478	2.8	837.259	317	8.648	0.216	8.379	0.215	220.164	0.311	1.07	0.027	0.143	-0.058	5.441	9.368	2.041	0.695	1.079	0.295	3.472	3.139	0.839	1	511	555.76	36	26	28	4	4	0	0
Naproxen	1.29376	1.49997	230.265	A	I	nGF	152	5.85	25.65	6.03	1.52384	0.656239	0.87	2.352	3.208	1.099	-9.081	6.445	158.378	142.135	10.019	0.065	4.046	0.044	339.729	5.933	0.061	0.604	0.401	-0.838	5.343	4.203	0.229	0.694	0.713	0.812	4.468	4.027	0	0	245	270.05	17	14	14	0	3	0	0
Niclosamide	1.71311	1.69517	327.125	A	I	nGF	230	86	40.7	8.01	1.40095	0.713803	0.804	3.574	4.032	4.022	-10.669	4.699	1004.58	98.813	53.428	0.033	6.063	0.032	499.125	0.033	0.014	0.021	0.349	0.571	5.638	7.166	1.574	0.774	0.989	0.248	4.202	4.515	0.522	0	280	258.31	21	13	8	2	4	0	0
Progesterone	1.67434	2.27824	314.471	N	I	nGF	130	55.21	23.67	5.87	1.22777	0.814486	0.689	4.05	3.942	3.942	-5.747	10.609	746.742	531.797	76.242	0.01	7	0.01	990.778	0.01	0.008	0.03	0.076	0.388	12.698	8.677	1.865	0.947	0.877	0.261	3.898	3.955	0.637	0	364	458.95	23	21	30	0	2	0	0
Sulfalazine	1.2914	1.61714	398.399	A	I	nGF	245	54.59	99	20.08	1.58098	0.63252	0.674	1.157	3.147	-0.353	-14.331	0.867	13.435	57.686	4.078	0.002	5.293	2.023e-05	41306.9	0.033	0.04	0.097	0.274	-0.938	4.755	6.299	0.208	0.698	0.914	0.914	4.314	4.174	3.109	0	378	362.06	28	18	14	4	5	0	1
Venetoclax	2.62141	1.47636	868.458	AMPH	III	GF	138	64	18.4	4.5	1.21949	0.820017	0.41	3.845	6.676	6.542	-14.948	0.243	20.739	37.11	204.929	3.726e-05	6.963	2.096e-05	63716	2.857e-05	1.447	0.001	0.002	-0.244	2.66	2.568	3.345	0.745	1.001	0.011	4.667	4.629	7	2	878.5	956.77	61	45	50	7	7	0	1
[truncated: 165 more columns]
